# Supplementary material for: IGFBP5 mediates the therapeutic effect of isoliquiritigenin in myocardial ischemia-reperfusion injury via AKT/GLUT4 regulated insulin resistance
Source: Front Pharmacol. 2025 Apr 29;16:1544869. doi: 10.3389/fphar.2025.1544869 (PMC12069378; doi:10.3389/fphar.2025.1544869)
Supplement: Supplementary file 1 [file Table1.xlsx]

## Sheet: Sheet1
49 overlapping targets between ISL and MIRI
AKR1B1
CHRNA7
EGFR
TERT
ABCG2
APP
F3
MAOA
NOS2
SNCA
ALDH2
ALOX5
PTGS2
MAOB
PDPK1
ABCB1
ESR1
ACHE
KCNMA1
CTSL
IGF1R
NOX4
XDH
CFTR
CYP1B1
ALOX12
PIM1
TYR
IGFBP3
GLO1
ARG1
ALOX15
MGAM
CXCR4
F2
F10
PLAU
PLAT
PIK3CG
PPARG
CTSB
PTGS1
IGFBP4
IGFBP5
IGFBP2
MPO
PIK3R1
PTK2
MMP13
